# Supplementary material for: Structure and Immunogenicity of the Bordetella pertussis LOS-Derived Oligosaccharides in the Endosomal-Like Pre-Processing Mice Model
Source: Vaccines (Basel). 2021 Jun 13;9(6):645. doi: 10.3390/vaccines9060645 (PMC8231563; doi:10.3390/vaccines9060645)
Supplement: Supplementary file 1 [file vaccines-09-00645-s001.zip]

Archive with 1 entries (1 files):
- vaccines-1238473-supplementary.pdf
